# Supplementary material for: Advanced LC–MS-based methods to study the co-occurrence and metabolization of multiple mycotoxins in cereals and cereal-based food
Source: Anal Bioanal Chem. 2017 Dec 22;410(3):801–25. doi: 10.1007/s00216-017-0750-7 (PMC5775372; doi:10.1007/s00216-017-0750-7)
Supplement: Supplementary file 2 — (XLSX 12.8 kb) [file 216_2017_750_MOESM2_ESM.xlsx]

## Sheet: Sheet2
Table S1 Performance characteristics of selected published LC-MS methods for mycotoxin determination
Reference	LOD (µg/kg)/LOQ (µg/kg)	Recovery (%)/RSD (%)	Linearity	SSE (%)
[62]	3.7/18.3 (NIV), 0.8/2.7 (DON), 1.6/5.6 (FUS-X), 0.9/3.5 (3ADON+15ADON), 0.3/1.1 (DAS), 1.0/3.5 (HT2), 0.3/0.8 (T2), 0.9/3.2 (ZEN)	50 (8.6-10.3) for NIV, 79-82 (7.2) for DON, 89-96 (7.3-7.4) for FUS-X, 84-94 (13.5-16.0) for 3ADON+15ADON, 80-94 (9.4-10.8) for DAS, 77-98 (5.9-12.7) for HT2, 73-94 (4.5-14.2) for T2, 99 (9.6) ZEN/ZAN	0.994-0.999	n.a.
[63]	0.003/0.01 (AFs), 0.2/0.6 (NIV), 0.2/0.7 (DON), 0.2/0.6 (3ADON, 15ADON), 0.2/0.5 (FUS-X), 0.1/0.2 (HT2), 0.006/0.02 (T2, STER, VER), 0.1/0.3 (ZEN), 0.06/0.2 (OTA), 0.1/0.35 (CIT)	92-102 (2.6-6.4) for AFs, 79-85 (3.6-6.8) for NIV, 85-89 (3.9-6.4) for DON, 87-90 (3.3-6.5) for 3ADON, 90-92 (3.2-6.2) for 15ADON, 81-90 (3.7-6.1) for FUS-X, 76-87 (2.6-6.3) for HT2, 83-92 (3.4-6.2) for T2, 97-100 (2.1-5) for ZEN, 89-93 (2.5-5.4) for OTA, 104-111 (3.8-7.0) for STER, 70-80 (2.9-5.9) for CIT, 106-119 (3.1-6.5) for VER	0.9924-0.999	n.a.
[46]	0.6 (AFB1), 0.3 (AFB2), 0.4 (AFG1), 0.8 (AFG2), 1.1 (FB1), 0.4 (FB2), 4.2 (DON), 0.7 (ZEN) 1.9 (HT2), 1.5 (T2), 0.6 (OTA)	104 (10) for AFB1, 98 (6) for AFB2, 102 (6) for AFG1, 95 (7) for AFG2, 101 (13) FB1, 96 (8) for FB2, 79 (0.2) for DON, 91 (9) ZEN, 180 (1) for HT2, nd T2, 82 (11) for OTA	0.9980-0.9999	n.a.
[47]	0.05/0.1 (AFs), 5/10 (FBs), 1/5 (DON, ZEN), 0.5/1 (HT2, T2), 0.1/0.25 (OTA)	71-99 (2-12) for AFs, 72-90 (4-10) for FBs, 74-93 (3-9) for DON, 75-94 (4-10) for ZEN, 89-99 (2-6) for HT2, 82-112 (4-9) for T2, 77-103 (3-8) for OTA	<0.995	n.a.
[54]	1 (AFs), -/5 (FBs), -/20 (DON), -/10 (ZEN), -/5 (HT2, T2), 1 (OTA), -/30 (NIV)	73-76 (31-35) for AFB1, 78-79 (33-38) for AFB2, 69-85 (22-28) for AFG1, 73-93 (28-37) for AFG2, 74-88 (26-30) FB1, 63-68 (17-23) for FB2, 81-82 (5-26) for DON, 64-74 (20-27) ZEN, 74-87 (18-26) for HT2+T2, 70-73 (13-19) for OTA, 73-82 (11-18) for NIV	n.a.	n.a.
[50]	0.05/0.1 (AFB1), 0.03/0.05 (AFB2, AFG1, AFG2), 0.5/1.6 (FB1), 0.5/1.8 (FB2), 4/13 (DON), 0.5/2.6 (ZEN) 0.5/1.1 (HT2), 0.1/0.3 (T2), 0.2/0.4 (OTA), -/0.02 (AFB1), n.a. (AFB2, AFG1, AFG2), -/0.6 (FB1), -/0.35 (FB2), -/35 (DON), -/3.5 (ZEN) -/1.4 (HT2), -/0.35 (T2), -/0.08 (OTA)	77-95 (4.2-12) for AFB1, 77-102 (3.8-7) for AFB2, 85-92 (4.2-13.4) for AFG1, 74-95 (7.3-16.2) for AFG2, 81-90 (5.5-13.9) FB1, 72-86 (5.8-20.9) for FB2, 87-106 (4.2-17.9) for DON, 72-91 (4.0-7.9) ZEN, 102-112 (3.3-6.4) for HT2, 70-101 (3.8-14.0) for T2, 60-89 (6.2-13.6) for OTA	n.a.	n.a.
[58]	1/10 (AFs), 50/250 (FBs), 50/250 (DON), 25/125 (HT2), 5/25 (T2), 20/100 (ZEN), 0.5/2.5 (OTA), 100/500 (NIV), 50/250 (15ADON), 25/125 (DAS, FUS-X, NEO)	85-108 (1-25) for AFs, 88-106 (1-17) for FBs, 87-102 (0-9) for DON, 85-103, 92-104 (1-6) for HT2, 79-103 (1-11) for T2, 97-108 (0-5) for ZEN, 92-106 (1-4) for OTA, (0-6) for NIV, 93-104 (1-10) for 15ADON, 90-102 (2-9) for DAS, 94-101 (1-6) for NEO	n.a.	n.a.
[59]	-/0.1-0.2 (AFB1), 0.06-0.7/0.4-0.7 (AFB2), 0.07-0.6/0.2-2.3 (AFG1), 0.01-0.9/0.2-2 /AFG2), 2-12/8-42 (FB1), 8-60/27-199 (DON), 0.3-1.5/1.3-5 (HT2), 0.6-0.8/2-3 (T2), 5-10/16-33 (ZEN), 0.2-0.5/0.6-1.6 (OTA)	91 (16) for AFB1, 104 (20) for AFB2, 98 (12) for AFG1, 100 (13) for AFG2, 98 (24) for FB1, 91 (19) for DON, 106 (17) fro HT2, 93 (18) for T2, 93 (12) for ZEN, 87 (16) for OTA	> 0.9713	wheat: AFLAs (85-92), FB1 (108), DON (75), HT-2 (96), T-2 (93), ZEA (91), OTA (100); maize: AFLAs (33-60), FB1 (229), DON (39), HT-2 (36), T-2 (56), ZEA (41), OTA (70); rice: AFLAs (80-103), FB1 (72), DON (95), HT-2 (101), T-2 (116), ZEA (116), OTA (156)
[55]	-/0.8 (AFB1, AFB2, AFG1, AFG2, OTA), -/20 (FB1, FB2, DON, HT2), -/4 (T2, ZEN)	78 (13) for AFB1, 95 (10) for AFB2, 97 (6) for AFG1, 91 (10) for AFG2, 76 (6) for FB1, 78 (4) for FB2, 79 (12) for DON, 91 (6) for HT2, 91 (6) (T2), 91 (6) for OTA, 92 (2) for ZEN
[57]	80/- (AFB1), 4/- (AFB2, AFG1, AFG2), 16/- (FB1), 8/- (FB2), 16/- (DON), 16/- (HT2), 4/- (T2), 3.5/- (OTA), 0.5/- (ZEN)	17 (32.1) for AFB1, 49 (17.2) for AFB2, 60 (7.4) for AFG1, 68 (27.8) for AFG2, 58 (16.7) for FB1, 70 (5.3) for FB2, 106 (40.4) for DON, 80 (8.4) for HT2, 97 (8.6) (T2), 100 (11) for OTA, 101 (6.7) for ZEN	n.a.	18 (AFB1), 48 (AFB2), 56 (AFG1), 62 (AFG2), 101 (FB1), 104 (FB2), 108 (DON), 74 (HT-2), 92 (T-2), 100 (OTA), 108 (ZEN)
[36]	0.6/1.9 (AFB1), 0.6/2 (AFB2), 1.2/4.1 (AFG1), 3.6/12 (AFG2), 6.5/21.6 (FB1), 1.9/6.3 (FB2), 5.4/18.2 (DON), 6.6/22.1 (HT2), 1/3.4 (T2), 0.7/2.2 (OTA), 0.2/0.7 (ZEN)	59 (7.6) for AFB1, 66 (9.2) for AFB2, 51 (10.5) for AFG1, 62 (33) for AFG2, 51 (9.2) for FB1, 61 (10.5) for FB2, 104 (3.2) for DON, 64 (10.1) for HT2, 102 (10) (T2), 81 (7.9) for OTA, 89 (3.3) for ZEN	n.a.	79 (AFB1), 63 (AFB2), 75 (AFG1), 110 (AFG2), 101 (FB1), 121 (FB2), 110 (DON), 58 (HT-2), 93 (T-2), 115 (OTA), 82 (ZEN)
[40]	0.04/0.1 (AFB1, AFB2, AFG1), 0.1/0.4 (AFG2), 1.4/4.3 (FB1), 1.3/3.9 (FB2), 3.4/11 (DON), 0.8/2.5 (HT2), 0.1/0.2 (T2), 0.1/0.4 (OTA), 1.2/2.9 (ZEN)	35 (5) for AFB1, 45 (5) for AFB2, 50 (4) for AFG1, 43 (8) for AFG2, 356 (10) for FB1, 180 (8) for FB2, 49 (6) for DON, 148 (7) HT2, 127 (5) T2, 168 (11) for OTA, 89 (10) for ZEN	n.a.	97 (4) for AFB1, 93 (4) for AFB2, 92 (4) for AFG1, 91 (4) for AFG2, 98 (9) for FB1, 90 (7) for FB2, 91 (4) for DON, 90 (4) HT-2, 90 (6) T-2, 91 (10) for OTA, 94 (12) for ZEA
[69]	0.9/2.6 (DON), 0.1/0.2 (HT2), 0.2/0.5 (T2), 0.7-1.4/2.1-4.1 (ENNs), 0.3/0.7 (BEA), 1.7/13.5 (3ADON), 4.6/13.5 (15ADON)	101 (3) for DON, 95 (1) for HT2, 95 (2) for T2, 97-104 (3-4) for ENNs, 103 (4) for BEA, 96 (1) for 3ADON, 86 (4) for 15ADON	≥0.9982
[86]	DON (0.2-0.5), AFG1 (0.1-0.3), AFG2 (0.1), AFB1 (0.1), AFB2 (0.1), HT2 (0.3-0.5), T2 (0.2-0.5), ZEN (0.3-1.6), OTA (0.2-0.6)	DON (95-105), AFG1 (79-106), AFG2 (90-102), AFB1 (77-102), AFB2 (80-95), HT2 (95-107), T2 (91-108), ZEN (76-101), OTA (74-101)	n.a.	67-100
[82]	LCL (lowest calibration levels): dependent on analytes 1-100 µg/kg	NIV (63), DON (87), D3G (69), ADONs (88), FUS-X (89), NEO (84), DAS (94), HT2 (101), T2 (95), ZEN (82), FBs (85), ENNs (82), Ergot alkaloid (85), AFs (75), STER (87), OTA (96), PenA (89), Alternaria (93)		66-128
[84]	not specified	15-OH-Culmorin (74), ADON (42), Alternaria (53/73), BEA (34), Culmorin (98), DON (12), D3G (13), DAS (72), ENNS (73/49/44/51), Ergot alkaloids (75 and more), Fumonisins (30 and more), FUS-X (30), HT2 (64), Mycoph. Acid (83), NEO (72), OTA (78), ZEN (75)	n.a.
